# Supplementary material for: First record of monogenean fish parasites in the Upper Lufira River Basin (Democratic Republic of Congo): dactylogyrids and gyrodactylids infesting Oreochromis mweruensis, Coptodon rendalli and Serranochromis macrocephalus (Teleostei: Cichlidae)
Source: Parasit Vectors. 2023 Feb 2;16:48. doi: 10.1186/s13071-022-05637-5 (PMC9893698; doi:10.1186/s13071-022-05637-5)
Supplement: Supplementary file 1 — Additional file 1. Voucher specimens of monogenean parasites available in the invertebrate collection of the Royal Museum of Central Africa, Tervuren, Belgium under accession numbers RMCA_VERMES_43743-44345. [file 13071_2022_5637_MOESM1_ESM.xlsx]

## Sheet: Feuil1
Acquisition number	Specimens on slide	Genus	Species	Host genus	Host species	Locality	Collection date
RMCA_VERMES_43743	2	Gyrodactylus	nyanzae	Oreochromis	O. mweruensis	Katanga, Lufira River	2016-04-05
RMCA_VERMES_43744	1	Gyrodactylus	nyanzae	Oreochromis	O. mweruensis	Katanga, Lufira River	2016-04-05
RMCA_VERMES_43745	1	Gyrodactylus	nyanzae	Oreochromis	O. mweruensis	Katanga, Lufira River	2016-04-05
RMCA_VERMES_43746	2	Gyrodactylus	nyanzae	Oreochromis	O. mweruensis	Katanga, Lufira River	2016-04-05
RMCA_VERMES_43747	2	Gyrodactylus	nyanzae	Oreochromis	O. mweruensis	Katanga, Lufira River	2016-04-05
RMCA_VERMES_43748	2	Gyrodactylus	nyanzae	Oreochromis	O. mweruensis	Katanga, Lufira River	2016-04-05
RMCA_VERMES_43749	2	Gyrodactylus	nyanzae	Oreochromis	O. mweruensis	Katanga, Lufira River	2016-04-05
RMCA_VERMES_43750	2	Gyrodactylus	nyanzae	Oreochromis	O. mweruensis	Katanga, Lufira River	2016-04-05
RMCA_VERMES_43751	2	Gyrodactylus	nyanzae	Oreochromis	O. mweruensis	Katanga, Lufira River	2016-04-05
RMCA_VERMES_43752	3	Cichlidogyrus		Oreochromis	O. mweruensis	Katanga, Lufira River	2016-04-05
RMCA_VERMES_43753	3	Cichlidogyrus	dossoui	Oreochromis	O. mweruensis	Katanga, Lufira River	2016-04-05
RMCA_VERMES_43754	3	Cichlidogyrus	mbirizei	Oreochromis	O. mweruensis	Katanga, Lufira River	2016-04-05
RMCA_VERMES_43755	2	Gyrodactylus		Oreochromis	O. mweruensis	Katanga, Lufira River	2016-04-05
RMCA_VERMES_43756		Gyrodactylus	nyanzae	Oreochromis	O. mweruensis	Katanga, Lufira River	2016-04-05
RMCA_VERMES_43757	2	Gyrodactylus	nyanzae	Oreochromis	O. mweruensis	Katanga, Lufira River	2016-04-05
RMCA_VERMES_43758	2	Gyrodactylus	nyanzae	Oreochromis	O. mweruensis	Katanga, Lufira River	2016-04-05
RMCA_VERMES_43759		Gyrodactylus	nyanzae	Oreochromis	O. mweruensis	Katanga, Lufira River	2016-04-05
RMCA_VERMES_43760		Cichlidogyrus	dossoui	Oreochromis	O. mweruensis	Katanga, Lufira River	2016-04-05
RMCA_VERMES_43761		Scutogyrus	gravivaginus	Oreochromis	O. mweruensis	Katanga, Lufira River	2016-04-05
RMCA_VERMES_43762	2	Gyrodactylus		Oreochromis	O. mweruensis	Katanga, Lufira River	2016-04-05
RMCA_VERMES_43763		Gyrodactylus	nyanzae	Oreochromis	O. mweruensis	Katanga, Lufira River	2016-04-05
RMCA_VERMES_43764	2	Cichlidogyrus	dossoui	Oreochromis	O. mweruensis	Katanga, Lufira River	2016-04-05
RMCA_VERMES_43765	1	Cichlidogyrus	dossoui	Oreochromis	O. mweruensis	Katanga, Lufira River	2016-04-05
RMCA_VERMES_43766	2	Cichlidogyrus	dossoui	Oreochromis	O. mweruensis	Katanga, Lufira River	2016-04-05
RMCA_VERMES_43767		Cichlidogyrus	mbirizei	Oreochromis	O. mweruensis	Katanga, Lufira River	2016-04-05
RMCA_VERMES_43768	1	Cichlidogyrus		Oreochromis	O. mweruensis	Katanga, Lufira River	2016-04-05
RMCA_VERMES_43769	2	Cichlidogyrus	tiberianus	Oreochromis	O. mweruensis	Katanga, Lufira River	2016-04-05
RMCA_VERMES_43770		Cichlidogyrus	dossoui	Oreochromis	O. mweruensis	Katanga, Lufira River	2016-04-05
RMCA_VERMES_43771	2	Cichlidogyrus	sclerosus	Oreochromis	O. mweruensis	Katanga, Lufira River	2016-04-05
RMCA_VERMES_43772		Cichlidogyrus	dossoui	Oreochromis	O. mweruensis	Katanga, Lufira River	2016-04-05
RMCA_VERMES_43773	3	Cichlidogyrus	dossoui	Oreochromis	O. mweruensis	Katanga, Lufira River	2016-04-05
RMCA_VERMES_43774	2	Cichlidogyrus	papernastrema	Coptodon	C. rendalli	Katanga, Lufira River	2016-04-05
RMCA_VERMES_43775		Cichlidogyrus	dossoui	Coptodon	C. rendalli	Katanga, Lufira River	2016-04-05
RMCA_VERMES_43776	1	Cichlidogyrus	C. papernastrema	Coptodon	C. rendalli	Katanga, Lufira River	2016-04-05
RMCA_VERMES_43777	2	Cichlidogyrus	papernastrema.	Coptodon	C. rendalli	Katanga, Lufira River	2016-04-05
RMCA_VERMES_43778		Cichlidogyrus	dossoui	Coptodon	C. rendalli	Katanga, Lufira River	2016-04-05
RMCA_VERMES_43779	2	Cichlidogyrus	papernastrema	Coptodon	C. rendalli	Katanga, Lufira River	2016-04-05
RMCA_VERMES_43780	2	Cichlidogyrus	papernastrema	Coptodon	C. rendalli	Katanga, Lufira River	2016-04-05
RMCA_VERMES_43781		Cichlidogyrus	dossoui	Coptodon	C. rendalli	Katanga, Lufira River	2016-04-05
RMCA_VERMES_43782	2	Cichlidogyrus	papernastrema	Coptodon	C. rendalli	Katanga, Lufira River	2016-04-05
RMCA_VERMES_43783	2	Cichlidogyrus	dossoui	Coptodon	C. rendalli	Katanga, Lufira River	2016-04-05
RMCA_VERMES_43784	2	Cichlidogyrus	papernastrema	Coptodon	C. rendalli	Katanga, Lufira River	2016-04-05
RMCA_VERMES_43785	2	Cichlidogyrus	papernastrema	Coptodon	C. rendalli	Katanga, Lufira River	2016-04-05
RMCA_VERMES_43786		Cichlidogyrus	dossoui	Coptodon	C. rendalli	Katanga, Lufira River	2016-04-05
RMCA_VERMES_43787	2	Cichlidogyrus	tiberianus	Coptodon	C. rendalli	Katanga, Lufira River	2016-04-05
RMCA_VERMES_43788		Cichlidogyrus	dossoui	Coptodon	C. rendalli	Katanga, Lufira River	2016-04-05
RMCA_VERMES_43789	2	Cichlidogyrus	papernastrema	Coptodon	C. rendalli	Katanga, Lufira River	2016-04-05
RMCA_VERMES_43790	2	Cichlidogyrus	papernastrema	Coptodon	C. rendalli	Katanga, Lufira River	2016-04-05
RMCA_VERMES_43791	3	Cichlidogyrus	papernastrema	Coptodon	C. rendalli	Katanga, Lufira River	2016-04-05
RMCA_VERMES_43792		Cichlidogyrus	dossoui	Coptodon	C. rendalli	Katanga, Lufira River	2016-04-05
RMCA_VERMES_43793	3	Cichlidogyrus	papernastrema	Coptodon	C. rendalli	Katanga, Lufira River	2016-04-05
RMCA_VERMES_43794		Cichlidogyrus	dossoui	Coptodon	C. rendalli	Katanga, Lufira River	2016-04-05
RMCA_VERMES_43795	2	Cichlidogyrus	papernastrema	Coptodon	C. rendalli	Katanga, Lufira River	2016-04-05
RMCA_VERMES_43796	2	Cichlidogyrus	tiberianus	Coptodon	C. rendalli	Katanga, Lufira River	2016-04-05
RMCA_VERMES_43797		Cichlidogyrus	dossoui	Coptodon	C. rendalli	Katanga, Lufira River	2016-04-05
RMCA_VERMES_43798	4	Cichlidogyrus	dossoui	Coptodon	C. rendalli	Katanga, Lufira River	2016-04-05
RMCA_VERMES_43799		Cichlidogyrus	papernastrema	Coptodon	C. rendalli	Katanga, Lufira River	2016-04-05
RMCA_VERMES_43800	2	Cichlidogyrus	dossoui	Coptodon	C. rendalli	Katanga, Lufira River	2016-04-05
RMCA_VERMES_43801	2	Cichlidogyrus	dossoui	Coptodon	C. rendalli	Katanga, Lufira River	2016-04-05
RMCA_VERMES_43802	2	Cichlidogyrus	halli	Oreochromis	O. mweruensis	Katanga, Lufira River	2016-04-06
RMCA_VERMES_43803		Scutogyrus	gravivaginus	Oreochromis	O. mweruensis	Katanga, Lufira River	2016-04-06
RMCA_VERMES_43804	2	Cichlidogyrus	halli	Oreochromis	O. mweruensis	Katanga, Lufira River	2016-04-06
RMCA_VERMES_43805		Scutogyrus	gravivaginus	Oreochromis	O. mweruensis	Katanga, Lufira River	2016-04-06
RMCA_VERMES_43806	2	Scutogyrus	gravivaginus	Oreochromis	O. mweruensis	Katanga, Lufira River	2016-04-06
RMCA_VERMES_43807	2	Cichlidogyrus	halli	Oreochromis	O. mweruensis	Katanga, Lufira River	2016-04-06
RMCA_VERMES_43808	2	Cichlidogyrus	dossoui	Oreochromis	O. mweruensis	Katanga, Lufira River	2016-04-06
RMCA_VERMES_43809		Scutogyrus	gravivaginus	Oreochromis	O. mweruensis	Katanga, Lufira River	2016-04-06
RMCA_VERMES_43810	2	Cichlidogyrus	dossoui	Coptodon	C. rendalli	Katanga, Lufira River	2016-04-06
RMCA_VERMES_43811		Cichlidogyrus	papernastrema	Coptodon	C. rendalli	Katanga, Lufira River	2016-04-06
RMCA_VERMES_43812	3	Cichlidogyrus	papernastrema	Coptodon	C. rendalli	Katanga, Lufira River	2016-04-06
RMCA_VERMES_43813		Cichlidogyrus	halli	Coptodon	C. rendalli	Katanga, Lufira River	2016-04-06
RMCA_VERMES_43814	4	Cichlidogyrus	papernastrema	Coptodon	C. rendalli	Katanga, Lufira River	2016-04-06
RMCA_VERMES_43815		Cichlidogyrus	dossoui	Coptodon	C. rendalli	Katanga, Lufira River	2016-04-06
RMCA_VERMES_43816	4	Cichlidogyrus	papernastrema	Coptodon	C. rendalli	Katanga, Lufira River	2016-04-06
RMCA_VERMES_43817	3	Cichlidogyrus	papernastrema	Coptodon	C. rendalli	Katanga, Lufira River	2016-04-06
RMCA_VERMES_43818	4	Cichlidogyrus	tiberianus	Coptodon	C. rendalli	Katanga, Lufira River	2016-04-06
RMCA_VERMES_43819		Cichlidogyrus	dossoui	Oreochromis	O. mweruensis	Katanga, Lufira River	2016-04-06
RMCA_VERMES_43820	2	Scutogyrus	gravivaginus	Oreochromis	O. mweruensis	Katanga, Lufira River	2016-04-06
RMCA_VERMES_43821		Cichlidogyrus	sclerosus	Oreochromis	O. mweruensis	Katanga, Lufira River	2016-04-06
RMCA_VERMES_43822	5	Cichlidogyrus	papernastrema	Coptodon	C. rendalli	Katanga, Lufira River	2016-04-06
RMCA_VERMES_43823	4	Cichlidogyrus	papernastrema	Coptodon	C. rendalli	Katanga, Lufira River	2016-04-06
RMCA_VERMES_43824	4	Cichlidogyrus	papernastrema	Coptodon	C. rendalli	Katanga, Lufira River	2016-04-06
RMCA_VERMES_43825	3	Cichlidogyrus	papernastrema	Coptodon	C. rendalli	Katanga, Lufira River	2016-04-06
RMCA_VERMES_43826		Cichlidogyrus	dossoui	Coptodon	C. rendalli	Katanga, Lufira River	2016-04-06
RMCA_VERMES_43827	3	Cichlidogyrus	papernastrema	Coptodon	C. rendalli	Katanga, Lufira River	2016-04-06
RMCA_VERMES_43828		Cichlidogyrus	dossoui	Coptodon	C. rendalli	Katanga, Lufira River	2016-04-06
RMCA_VERMES_43829	4	Cichlidogyrus	papernastrema	Coptodon	C. rendalli	Katanga, Lufira River	2016-04-06
RMCA_VERMES_43830		Cichlidogyrus	dossoui	Coptodon	C. rendalli	Katanga, Lufira River	2016-04-06
RMCA_VERMES_43831	4	Cichlidogyrus	papernastrema	Coptodon	C. rendalli	Katanga, Lufira River	2016-04-06
RMCA_VERMES_43832		Cichlidogyrus	dossoui	Coptodon	C. rendalli	Katanga, Lufira River	2016-04-06
RMCA_VERMES_43833		Cichlidogyrus	tiberianus	Coptodon	C. rendalli	Katanga, Lufira River	2016-04-06
RMCA_VERMES_43834	4	Cichlidogyrus	papernastrema	Coptodon	C. rendalli	Katanga, Lufira River	2016-04-06
RMCA_VERMES_43835		Cichlidogyrus	tiberianus	Coptodon	C. rendalli	Katanga, Lufira River	2016-04-06
RMCA_VERMES_43836	2	Cichlidogyrus	papernastrema	Coptodon	C. rendalli	Katanga, Lufira River	2016-04-06
RMCA_VERMES_43837		Cichlidogyrus	dossoui	Coptodon	C. rendalli	Katanga, Lufira River	2016-04-06
RMCA_VERMES_43838	2	Cichlidogyrus	C. dossoui	Coptodon	C. rendalli	Katanga, Lufira River	2016-04-06
RMCA_VERMES_43839	3	Cichlidogyrus	papernastrema	Coptodon	C. rendalli	Katanga, Lufira River	2016-04-06
RMCA_VERMES_43840		Cichlidogyrus	tiberianus	Coptodon	C. rendalli	Katanga, Lufira River	2016-04-06
RMCA_VERMES_43841	3	Cichlidogyrus	papernastrema	Coptodon	C. rendalli	Katanga, Lufira River	2016-04-06
RMCA_VERMES_43842	3	Cichlidogyrus	papernastrema	Coptodon	C. rendalli	Katanga, Lufira River	2016-04-06
RMCA_VERMES_43843	3	Cichlidogyrus	papernastrema	Coptodon	C. rendalli	Katanga, Lufira River	2016-04-06
RMCA_VERMES_43844		Cichlidogyrus	dossoui	Coptodon	C. rendalli	Katanga, Lufira River	2016-04-06
RMCA_VERMES_43845	3	Cichlidogyrus	papernastrema	Coptodon	C. rendalli	Katanga, Lufira River	2016-04-06
RMCA_VERMES_43846		Cichlidogyrus	dossoui	Coptodon	C. rendalli	Katanga, Lufira River	2016-04-06
RMCA_VERMES_43847	2	Cichlidogyrus	dossoui	Coptodon	C. rendalli	Katanga, Lufira River	2016-04-06
RMCA_VERMES_43848	2	Cichlidogyrus	papernastrema	Coptodon	C. rendalli	Katanga, Lufira River	2016-04-06
RMCA_VERMES_43849	2	Cichlidogyrus	papernastrema	Coptodon	C. rendalli	Katanga, Lufira River	2016-04-06
RMCA_VERMES_43850		Cichlidogyrus	dossoui	Coptodon	C. rendalli	Katanga, Lufira River	2016-04-06
RMCA_VERMES_43851	1	Cichlidogyrus	papernastrema	Coptodon	C. rendalli	Katanga, Lufira River	2016-04-06
RMCA_VERMES_43852	2	Cichlidogyrus	papernastrema	Coptodon	C. rendalli	Katanga, Lufira River	2016-04-06
RMCA_VERMES_43853		Cichlidogyrus	dossoui	Coptodon	C. rendalli	Katanga, Lufira River	2016-04-06
RMCA_VERMES_43854	2	Cichlidogyrus	papernastrema	Coptodon	C. rendalli	Katanga, Lufira River	2016-04-06
RMCA_VERMES_43855	2	Cichlidogyrus	papernastrema	Coptodon	C. rendalli	Katanga, Lufira River	2016-04-06
RMCA_VERMES_43856	2	Cichlidogyrus	papernastrema	Coptodon	C. rendalli	Katanga, Lufira River	2016-04-06
RMCA_VERMES_43857	2	Cichlidogyrus	papernastrema	Coptodon	C. rendalli	Katanga, Lufira River	2016-04-06
RMCA_VERMES_43858	3	Cichlidogyrus	papernastrema	Coptodon	C. rendalli	Katanga, Lufira River	2016-04-06
RMCA_VERMES_43859		Cichlidogyrus	dossoui	Coptodon	C. rendalli	Katanga, Lufira River	2016-04-06
RMCA_VERMES_43860	2	Cichlidogyrus	papernastrema	Coptodon	C. rendalli	Katanga, Lufira River	2016-04-06
RMCA_VERMES_43861	1	Cichlidogyrus	dossoui	Coptodon	C. rendalli	Katanga, Lufira River	2016-04-06
RMCA_VERMES_43862	2	Cichlidogyrus	dossoui	Coptodon	C. rendalli	Katanga, Lufira River	2016-04-06
RMCA_VERMES_43863	2	Cichlidogyrus	papernastrema	Coptodon	C. rendalli	Katanga, Lufira River	2016-04-06
RMCA_VERMES_43864		Cichlidogyrus	dossoui	Coptodon	C. rendalli	Katanga, Lufira River	2016-04-06
RMCA_VERMES_43865	2	Cichlidogyrus	papernastrema	Coptodon	C. rendalli	Katanga, Lufira River	2016-04-06
RMCA_VERMES_43866		Cichlidogyrus	dossoui	Coptodon	C. rendalli	Katanga, Lufira River	2016-04-06
RMCA_VERMES_43867	2	Cichlidogyrus	papernastrema	Coptodon	C. rendalli	Katanga, Lufira River	2016-04-06
RMCA_VERMES_43868		Cichlidogyrus	dossoui	Coptodon	C. rendalli	Katanga, Lufira River	2016-04-06
RMCA_VERMES_43869	2	Cichlidogyrus	papernastrema	Coptodon	C. rendalli	Katanga, Lufira River	2016-04-06
RMCA_VERMES_43870		Cichlidogyrus	dossoui	Coptodon	C. rendalli	Katanga, Lufira River	2016-04-06
RMCA_VERMES_43871	2	Cichlidogyrus	papernastrema	Coptodon	C. rendalli	Katanga, Lufira River	2016-04-06
RMCA_VERMES_43872	2	Cichlidogyrus	papernastrema	Coptodon	C. rendalli	Katanga, Lufira River	2016-04-06
RMCA_VERMES_43873	2	Cichlidogyrus	papernastrema	Coptodon	C. rendalli	Katanga, Lufira River	2016-04-06
RMCA_VERMES_43874		Cichlidogyrus	dossoui	Coptodon	C. rendalli	Katanga, Lufira River	2016-04-06
RMCA_VERMES_43875	2	Cichlidogyrus	papernastrema	Coptodon	C. rendalli	Katanga, Lufira River	2016-04-06
RMCA_VERMES_43876		Cichlidogyrus	dossoui	Coptodon	C. rendalli	Katanga, Lufira River	2016-04-06
RMCA_VERMES_43877	2	Cichlidogyrus	papernastrema	Coptodon	C. rendalli	Katanga, Lufira River	2016-04-06
RMCA_VERMES_43878	2	Cichlidogyrus	halli	Oreochromis	O. mweruensis	Katanga, Lake Tshangalele, Kapolowe mission	2016-04-07
RMCA_VERMES_43879	2	Cichlidogyrus	halli	Oreochromis	O. mweruensis	Katanga, Lake Tshangalele, Kapolowe mission	2016-04-07
RMCA_VERMES_43880	2	Cichlidogyrus	halli	Oreochromis	O. mweruensis	Katanga, Lake Tshangalele, Kapolowe mission	2016-04-07
RMCA_VERMES_43881	2	Cichlidogyrus	halli	Oreochromis	O. mweruensis	Katanga, Lake Tshangalele, Kapolowe mission	2016-04-07
RMCA_VERMES_43882	2	Cichlidogyrus	halli	Oreochromis	O. mweruensis	Katanga, Lake Tshangalele, Kapolowe mission	2016-04-07
RMCA_VERMES_43883		Cichlidogyrus	sclerosus	Oreochromis	O. mweruensis	Katanga, Lake Tshangalele, Kapolowe mission	2016-04-07
RMCA_VERMES_43884	2	Cichlidogyrus	halli	Oreochromis	O. mweruensis	Katanga, Lake Tshangalele, Kapolowe mission	2016-04-07
RMCA_VERMES_43885	1	Cichlidogyrus	halli	Oreochromis	O. mweruensis	Katanga, Lake Tshangalele, Kapolowe mission	2016-04-07
RMCA_VERMES_43886	2	Cichlidogyrus	halli	Oreochromis	O. mweruensis	Katanga, Lake Tshangalele, Kapolowe mission	2016-04-07
RMCA_VERMES_43887	1	Cichlidogyrus	halli	Oreochromis	O. mweruensis	Katanga, Lake Tshangalele, Kapolowe mission	2016-04-07
RMCA_VERMES_43888	2	Cichlidogyrus	halli	Oreochromis	O. mweruensis	Katanga, Lake Tshangalele, Kapolowe mission	2016-04-07
RMCA_VERMES_43889	2	Cichlidogyrus	halli	Oreochromis	O. mweruensis	Katanga, Lufira River	2016-04-10
RMCA_VERMES_43890		Cichlidogyrus	sclerosus	Oreochromis	O. mweruensis	Katanga, Lufira River	2016-04-10
RMCA_VERMES_43891	2	Cichlidogyrus	halli	Oreochromis	O. mweruensis	Katanga, Lufira River	2016-04-10
RMCA_VERMES_43892		Cichlidogyrus	tilapiae	Oreochromis	O. mweruensis	Katanga, Lufira River	2016-04-10
RMCA_VERMES_43893	3	Cichlidogyrus	halli	Oreochromis	O. mweruensis	Katanga, Lufira River	2016-04-10
RMCA_VERMES_43894		Scutogyrus	gravivaginus	Oreochromis	O. mweruensis	Katanga, Lufira River	2016-04-10
RMCA_VERMES_43895	2	Cichlidogyrus	halli	Oreochromis	O. mweruensis	Katanga, Lufira River	2016-04-10
RMCA_VERMES_43896		Scutogyrus	gravivaginus	Oreochromis	O. mweruensis	Katanga, Lufira River	2016-04-10
RMCA_VERMES_43897	2	Cichlidogyrus	sclerosus	Oreochromis	O. mweruensis	Katanga, Lufira River	2016-04-10
RMCA_VERMES_43898	2	Cichlidogyrus	halli	Oreochromis	O. mweruensis	Katanga, Lufira River	2016-04-10
RMCA_VERMES_43899		Cichlidogyrus	sclerosus	Oreochromis	O. mweruensis	Katanga, Lufira River	2016-04-10
RMCA_VERMES_43900	2	Cichlidogyrus	halli	Oreochromis	O. mweruensis	Katanga, Lufira River	2016-04-10
RMCA_VERMES_43901		Cichlidogyrus	sclerosus	Oreochromis	O. mweruensis	Katanga, Lufira River	2016-04-10
RMCA_VERMES_43902	1	Cichlidogyrus	sclerosus	Oreochromis	O. mweruensis	Katanga, Lake Tshangalele, Kisunka	2016-04-12
RMCA_VERMES_43903	1	Cichlidogyrus	halli	Oreochromis	O. mweruensis	Katanga, Lake Tshangalele, Kisunka	2016-04-12
RMCA_VERMES_43904	1	Cichlidogyrus	halli	Oreochromis	O. mweruensis	Katanga, Lake Tshangalele, Kisunka	2016-04-12
RMCA_VERMES_43905	1	Cichlidogyrus	dossoui	Coptodon	C. rendalli	Katanga, Lake Tshangalele, Kisunka	2016-04-12
RMCA_VERMES_43906	1	Cichlidogyrus	dossoui	Coptodon	C. rendalli	Katanga, Lake Tshangalele, Kisunka	2016-04-12
RMCA_VERMES_43907	2	Scutogyrus	gravivaginus	Oreochromis	O. mweruensis	Katanga, Lake Tshangalele, Kisunka	2016-04-12
RMCA_VERMES_43908	3	Cichlidogyrus	dossoui	Oreochromis	O. mweruensis	Katanga, Lake Tshangalele, Kisunka	2016-04-12
RMCA_VERMES_43909		Scutogyrus	gravivaginus	Oreochromis	O. mweruensis	Katanga, Lake Tshangalele, Kisunka	2016-04-12
RMCA_VERMES_43910	2	Cichlidogyrus	tilapiae	Oreochromis	O. mweruensis	Katanga, Lake Tshangalele, Kisunka	2016-04-12
RMCA_VERMES_43911	3	Scutogyrus	gravivaginus	Oreochromis	O. mweruensis	Katanga, Lake Tshangalele, Kisunka	2016-04-12
RMCA_VERMES_43912		Scutogyrus		Oreochromis	O. mweruensis	Katanga, Lake Tshangalele, Kisunka	2016-04-12
RMCA_VERMES_43913	3	Scutogyrus	gravivaginus	Oreochromis	O. mweruensis	Katanga, Lake Tshangalele, Kisunka	2016-04-12
RMCA_VERMES_43914	2	Scutogyrus	gravivaginus	Oreochromis	O. mweruensis	Katanga, Lake Tshangalele, Kisunka	2016-04-12
RMCA_VERMES_43915	4	Cichlidogyrus		Oreochromis	O. mweruensis	Katanga, Lake Tshangalele, Kisunka	2016-04-12
RMCA_VERMES_43916		Scutogyrus	gravivaginus	Oreochromis	O. mweruensis	Katanga, Lake Tshangalele, Kisunka	2016-04-12
RMCA_VERMES_43917	3	Cichlidogyrus, 2	halli	Oreochromis	O. mweruensis	Katanga, Lake Tshangalele, Kisunka	2016-04-12
RMCA_VERMES_43918		Scutogyrus	gravivaginus	Oreochromis	O. mweruensis	Katanga, Lake Tshangalele, Kisunka	2016-04-12
RMCA_VERMES_43919	2	Cichlidogyrus	halli	Oreochromis	O. mweruensis	Katanga, Lake Tshangalele, Kisunka	2016-04-12
RMCA_VERMES_43920		Cichlidogyrus		Oreochromis	O. mweruensis	Katanga, Lake Tshangalele, Kisunka	2016-04-12
RMCA_VERMES_43921	4	Cichlidogyrus	halli	Oreochromis	O. mweruensis	Katanga, Lake Tshangalele, Kisunka	2016-04-12
RMCA_VERMES_43922	2	Cichlidogyrus	dossoui	Oreochromis	O. mweruensis	Katanga, Lake Tshangalele, Kisunka	2016-04-12
RMCA_VERMES_43923		Cichlidogyrus	halli	Oreochromis	O. mweruensis	Katanga, Lake Tshangalele, Kisunka	2016-04-12
RMCA_VERMES_43924	4	Cichlidogyrus	halli	Oreochromis	O. mweruensis	Katanga, Lake Tshangalele, Kisunka	2016-04-12
RMCA_VERMES_43925		Cichlidogyrus	dossoui	Oreochromis	O. mweruensis	Katanga, Lake Tshangalele, Kisunka	2016-04-12
RMCA_VERMES_43926		Cichlidogyrus	gravivaginus	Oreochromis	O. mweruensis	Katanga, Lake Tshangalele, Kisunka	2016-04-12
RMCA_VERMES_43927		Scutogyrus		Oreochromis	O. mweruensis	Katanga, Lake Tshangalele, Kisunka	2016-04-12
RMCA_VERMES_43928	4	Cichlidogyrus	halli	Oreochromis	O. mweruensis	Katanga, Lake Tshangalele, Kisunka	2016-04-12
RMCA_VERMES_43929	3	Cichlidogyrus	halli	Oreochromis	O. mweruensis	Katanga, Lake Tshangalele, Kisunka	2016-04-12
RMCA_VERMES_43930	4	Cichlidogyrus	1 C. halli, 1 C. , 2 C.	Oreochromis	O. mweruensis	Katanga, Lake Tshangalele, Kisunka	2016-04-12
RMCA_VERMES_43931		Cichlidogyrus	tilapiae	Oreochromis	O. mweruensis	Katanga, Lake Tshangalele, Kisunka	2016-04-12
RMCA_VERMES_43932		Cichlidogyrus	dossoui	Oreochromis	O. mweruensis	Katanga, Lake Tshangalele, Kisunka	2016-04-12
RMCA_VERMES_43933	3	Cichlidogyrus	quaestio	Coptodon	C. rendalli	Katanga, Lake Tshangalele, Kisunka	2016-04-11
RMCA_VERMES_43934		Cichlidogyrus	dossoui	Coptodon	C. rendalli	Katanga, Lake Tshangalele, Kisunka	2016-04-11
RMCA_VERMES_43935	4	Cichlidogyrus	dossoui	Coptodon	C. rendalli	Katanga, Lake Tshangalele, Kisunka	2016-04-11
RMCA_VERMES_43936	4	Cichlidogyrus	dossoui	Coptodon	C. rendalli	Katanga, Lake Tshangalele, Kisunka	2016-04-11
RMCA_VERMES_43937		Cichlidogyrus	quaestio	Coptodon	C. rendalli	Katanga, Lake Tshangalele, Kisunka	2016-04-11
RMCA_VERMES_43938		Cichlidogyrus	papernastrema	Coptodon	C. rendalli	Katanga, Lake Tshangalele, Kisunka	2016-04-11
RMCA_VERMES_43939	4	Cichlidogyrus	dossoui	Coptodon	C. rendalli	Katanga, Lake Tshangalele, Kisunka	2016-04-11
RMCA_VERMES_43940		Cichlidogyrus	quaestio	Coptodon	C. rendalli	Katanga, Lake Tshangalele, Kisunka	2016-04-11
RMCA_VERMES_43941	4	Cichlidogyrus	quaestio	Coptodon	C. rendalli	Katanga, Lake Tshangalele, Kisunka	2016-04-11
RMCA_VERMES_43942		Cichlidogyrus	papernastrema	Coptodon	C. rendalli	Katanga, Lake Tshangalele, Kisunka	2016-04-11
RMCA_VERMES_43943		Cichlidogyrus	tiberianus	Coptodon	C. rendalli	Katanga, Lake Tshangalele, Kisunka	2016-04-11
RMCA_VERMES_43944	5	Cichlidogyrus	dossoui	Coptodon	C. rendalli	Katanga, Lake Tshangalele, Kisunka	2016-04-11
RMCA_VERMES_43945		Cichlidogyrus	papernastrema	Coptodon	C. rendalli	Katanga, Lake Tshangalele, Kisunka	2016-04-11
RMCA_VERMES_43946	4	Cichlidogyrus	dossoui	Coptodon	C. rendalli	Katanga, Lake Tshangalele, Kisunka	2016-04-11
RMCA_VERMES_43947		Cichlidogyrus	quaestio	Coptodon	C. rendalli	Katanga, Lake Tshangalele, Kisunka	2016-04-11
RMCA_VERMES_43948		Cichlidogyrus	papernastrema	Coptodon	C. rendalli	Katanga, Lake Tshangalele, Kisunka	2016-04-11
RMCA_VERMES_43949	1	Cichlidogyrus	halli	Oreochromis	O. mweruensis	Katanga, Lake Tshangalele, Kapolowe mission	2016-04-07
RMCA_VERMES_43950	1	Cichlidogyrus	dossoui	Oreochromis	O. mweruensis	Katanga, Lake Tshangalele, Kapolowe mission	2016-04-07
RMCA_VERMES_43951	1	Cichlidogyrus	halli	Oreochromis	O. mweruensis	Katanga, Lake Tshangalele, Kapolowe mission	2016-04-07
RMCA_VERMES_43952	1	Cichlidogyrus	halli	Oreochromis	O. mweruensis	Katanga, Lake Tshangalele, Kapolowe mission	2016-04-07
RMCA_VERMES_43953	1	Cichlidogyrus	dossoui	Oreochromis	O. mweruensis	Katanga, Lake Tshangalele, Kapolowe mission	2016-04-07
RMCA_VERMES_43954	1	Cichlidogyrus		Oreochromis	O. mweruensis	Katanga, Lake Tshangalele, Kapolowe mission	2016-04-07
RMCA_VERMES_43955	2	Cichlidogyrus	halli	Oreochromis	O. mweruensis	Katanga, Lake Tshangalele, Kapolowe mission	2016-04-07
RMCA_VERMES_43956	1	Cichlidogyrus	dossoui	Oreochromis	O. mweruensis	Katanga, Lake Tshangalele, Kapolowe mission	2016-04-07
RMCA_VERMES_43957	1	Scutogyrus	gravivaginus	Oreochromis	O. mweruensis	Katanga, Lake Tshangalele, Kapolowe mission	2016-04-07
RMCA_VERMES_43958	1	Scutogyrus	gravivaginus	Oreochromis	O. mweruensis	Katanga, Lake Tshangalele, Kapolowe mission	2016-04-07
RMCA_VERMES_43959	2	Cichlidogyrus	C. halli	Oreochromis	O. mweruensis	Katanga, Lake Tshangalele, Kapolowe mission	2016-04-07
RMCA_VERMES_43960	1	1 Cichlidogyrus, 1	1 C. halli, 1 S.	Oreochromis	O. mweruensis	Katanga, Lake Tshangalele, Kapolowe mission	2016-04-07
RMCA_VERMES_43961	1	Scutogyrus	gravivaginus	Oreochromis	O. mweruensis	Katanga, Lake Tshangalele, Kapolowe mission	2016-04-07
RMCA_VERMES_43962	1	Cichlidogyrus	halli	Oreochromis	O. mweruensis	Katanga, Lake Tshangalele, Kapolowe mission	2016-04-07
RMCA_VERMES_43963	2	Cichlidogyrus	sp,	Oreochromis	O. mweruensis	Katanga, Lake Tshangalele, Kapolowe mission	2016-04-07
RMCA_VERMES_43964	1	Cichlidogyrus	halli	Oreochromis	O. mweruensis	Katanga, Lake Tshangalele, Kapolowe mission	2016-04-07
RMCA_VERMES_43965	1	Cichlidogyrus		Oreochromis	O. mweruensis	Katanga, Lake Tshangalele, Kapolowe mission	2016-04-07
RMCA_VERMES_43966	2	Cichlidogyrus	dossoui	Coptodon	C. rendalli	Katanga, Lufira River	2016-04-06
RMCA_VERMES_43967	1	Cichlidogyrus	dossoui	Coptodon	C. rendalli	Katanga, Lufira River	2016-04-06
RMCA_VERMES_43968	1	Cichlidogyrus	papernastrema	Coptodon	C. rendalli	Katanga, Lufira River	2016-04-06
RMCA_VERMES_43969	1	Cichlidogyrus	dossoui	Coptodon	C. rendalli	Katanga, Lufira River	2016-04-06
RMCA_VERMES_43970	1	Cichlidogyrus	papernastrema	Coptodon	C. rendalli	Katanga, Lufira River	2016-04-06
RMCA_VERMES_43971	2	Cichlidogyrus	papernastrema	Coptodon	C. rendalli	Katanga, Lufira River	2016-04-06
RMCA_VERMES_43972	1	Cichlidogyrus	dossoui	Coptodon	C. rendalli	Katanga, Lufira River	2016-04-06
RMCA_VERMES_43973	1	Cichlidogyrus	tiberianus	Coptodon	C. rendalli	Katanga, Lufira River	2016-04-06
RMCA_VERMES_43974	1	Cichlidogyrus	dossoui	Coptodon	C. rendalli	Katanga, Lufira River	2016-04-06
RMCA_VERMES_43975	1	Cichlidogyrus	papernastrema	Coptodon	C. rendalli	Katanga, Lufira River	2016-04-06
RMCA_VERMES_43976	1	Cichlidogyrus	halli	Oreochromis	O. mweruensis	Katanga, Lake Tshangalele, Kapolowe mission	2016-04-06
RMCA_VERMES_43977	1	Cichlidogyrus	dossoui	Oreochromis	O. mweruensis	Katanga, Lake Tshangalele, Kapolowe mission	2016-04-06
RMCA_VERMES_43978	2	Cichlidogyrus	halli	Oreochromis	O. mweruensis	Katanga, Lake Tshangalele, Kapolowe mission	2016-04-06
RMCA_VERMES_43979	1	Cichlidogyrus	dossoui	Oreochromis	O. mweruensis	Katanga, Lake Tshangalele, Kapolowe mission	2016-04-06
RMCA_VERMES_43980	2	Cichlidogyrus	1 C. halli, 1 C.	Oreochromis	O. mweruensis	Katanga, Lake Tshangalele, Kapolowe mission	2016-04-06
RMCA_VERMES_43981		Cichlidogyrus	quaestio	Oreochromis	O. mweruensis	Katanga, Lake Tshangalele, Kapolowe mission	2016-04-06
RMCA_VERMES_43982	2	Cichlidogyrus	halli	Oreochromis	O. mweruensis	Katanga, Lake Tshangalele, Kapolowe mission	2016-04-06
RMCA_VERMES_43983	2	Cichlidogyrus	halli	Coptodon	C. rendalli	Katanga, Lake Tshangalele, Kapolowe mission	2016-04-08
RMCA_VERMES_43984	1	Cichlidogyrus	halli	Coptodon	C. rendalli	Katanga, Lake Tshangalele, Kapolowe mission	2016-04-08
RMCA_VERMES_43985	2	Cichlidogyrus	dossoui	Coptodon	C. rendalli	Katanga, Lake Tshangalele, Kapolowe mission	2016-04-08
RMCA_VERMES_43986	1	Scutogyrus	gravivaginus	Coptodon	C. rendalli	Katanga, Lake Tshangalele, Kapolowe mission	2016-04-08
RMCA_VERMES_43987	1	Cichlidogyrus	halli	Coptodon	C. rendalli	Katanga, Lake Tshangalele, Kapolowe mission	2016-04-08
RMCA_VERMES_43988	1	Cichlidogyrus	halli	Coptodon	C. rendalli	Katanga, Lake Tshangalele, Kapolowe mission	2016-04-08
RMCA_VERMES_43989	1	Cichlidogyrus	dossoui	Coptodon	C. rendalli	Katanga, Lake Tshangalele, Kapolowe mission	2016-04-08
RMCA_VERMES_43990	1	Cichlidogyrus	quaestio	Coptodon	C. rendalli	Katanga, Lake Tshangalele, Kapolowe mission	2016-04-08
RMCA_VERMES_43991	1	Cichlidogyrus	dossoui	Coptodon	C. rendalli	Katanga, Lake Tshangalele, Kapolowe mission	2016-04-08
RMCA_VERMES_43992	1	Cichlidogyrus	quaestio	Coptodon	C. rendalli	Katanga, Lake Tshangalele, Kapolowe mission	2016-04-08
RMCA_VERMES_43993	2	Cichlidogyrus	dossoui	Coptodon	C. rendalli	Katanga, Lake Tshangalele, Kapolowe mission	2016-04-08
RMCA_VERMES_43994	1	Cichlidogyrus	dossoui	Coptodon	C. rendalli	Katanga, Lake Tshangalele, Kapolowe mission	2016-04-08
RMCA_VERMES_43995	1	Cichlidogyrus	tiberianus	Coptodon	C. rendalli	Katanga, Lake Tshangalele, Kapolowe mission	2016-04-08
RMCA_VERMES_43996	1	Cichlidogyrus	dossoui	Coptodon	C. rendalli	Katanga, Lake Tshangalele, Kapolowe mission	2016-04-08
RMCA_VERMES_43997	1	Cichlidogyrus	tiberianus	Coptodon	C. rendalli	Katanga, Lake Tshangalele, Kapolowe mission	2016-04-08
RMCA_VERMES_43998	1	Cichlidogyrus	dossoui	Coptodon	C. rendalli	Katanga, Lake Tshangalele, Kapolowe mission	2016-04-08
RMCA_VERMES_43999	1	Cichlidogyrus	quaestio	Coptodon	C. rendalli	Katanga, Lake Tshangalele, Kapolowe mission	2016-04-08
RMCA_VERMES_44000	1	Cichlidogyrus	dossoui	Coptodon	C. rendalli	Katanga, Lake Tshangalele, Kapolowe mission	2016-04-08
RMCA_VERMES_44001	1	Cichlidogyrus	papernastrema	Coptodon	C. rendalli	Katanga, Lake Tshangalele, Kapolowe mission	2016-04-08
RMCA_VERMES_44002	1	Cichlidogyrus	dossoui	Coptodon	C. rendalli	Katanga, Lake Tshangalele, Kapolowe mission	2016-04-08
RMCA_VERMES_44003	1	Cichlidogyrus	quaestio	Coptodon	C. rendalli	Katanga, Lake Tshangalele, Kapolowe mission	2016-04-08
RMCA_VERMES_44004	2	Cichlidogyrus	dossoui	Coptodon	C. rendalli	Katanga, Lake Tshangalele, Kapolowe mission	2016-04-08
RMCA_VERMES_44005	1	Cichlidogyrus	dossoui	Coptodon	C. rendalli	Katanga, Lake Tshangalele, Kapolowe mission	2016-04-08
RMCA_VERMES_44006	1	Cichlidogyrus	papernastrema	Coptodon	C. rendalli	Katanga, Lake Tshangalele, Kapolowe mission	2016-04-08
RMCA_VERMES_44007	1	Cichlidogyrus	dossoui	Coptodon	C. rendalli	Katanga, Lake Tshangalele, Kapolowe mission	2016-04-08
RMCA_VERMES_44008	1	Cichlidogyrus	papernastrema	Coptodon	C. rendalli	Katanga, Lake Tshangalele, Kapolowe mission	2016-04-08
RMCA_VERMES_44009	1	Cichlidogyrus	dossoui	Coptodon	C. rendalli	Katanga, Lake Tshangalele, Kapolowe mission	2016-04-08
RMCA_VERMES_44010	1	Cichlidogyrus	tiberianus	Coptodon	C. rendalli	Katanga, Lake Tshangalele, Kapolowe mission	2016-04-08
RMCA_VERMES_44011	2	Cichlidogyrus	papernastrema	Coptodon	C. rendalli	Katanga, Lake Tshangalele, Kapolowe mission	2016-04-08
RMCA_VERMES_44012	1	Cichlidogyrus	tiberianus	Coptodon	C. rendalli	Katanga, Lake Tshangalele, Kapolowe mission	2016-04-08
RMCA_VERMES_44013	1	Cichlidogyrus		Coptodon	C. rendalli	Katanga, Lake Tshangalele, Kapolowe mission	2016-04-08
RMCA_VERMES_44014	1	Cichlidogyrus	dossoui	Coptodon	C. rendalli	Katanga, Lake Tshangalele, Kapolowe mission	2016-04-08
RMCA_VERMES_44015	1	Cichlidogyrus	papernastrema	Coptodon	C. rendalli	Katanga, Lake Tshangalele, Kapolowe mission	2016-04-08
RMCA_VERMES_44016	1	Cichlidogyrus	dossoui	Coptodon	C. rendalli	Katanga, Lake Tshangalele, Kapolowe mission	2016-04-08
RMCA_VERMES_44017	1	Cichlidogyrus	tiberianus	Coptodon	C. rendalli	Katanga, Lake Tshangalele, Kapolowe mission	2016-04-08
RMCA_VERMES_44018	2	Cichlidogyrus	dossoui	Coptodon	C. rendalli	Katanga, Lake Tshangalele, Kapolowe mission	2016-04-08
RMCA_VERMES_44019	2	Cichlidogyrus	dossoui	Coptodon	C. rendalli	Katanga, Lake Tshangalele, Kapolowe mission	2016-04-08
RMCA_VERMES_44020	1	Cichlidogyrus	dossoui	Coptodon	C. rendalli	Katanga, Lake Tshangalele, Kapolowe mission	2016-04-08
RMCA_VERMES_44021	1	Cichlidogyrus	papernastrema	Coptodon	C. rendalli	Katanga, Lake Tshangalele, Kapolowe mission	2016-04-08
RMCA_VERMES_44022	2	Cichlidogyrus	dossoui	Coptodon	C. rendalli	Katanga, Lake Tshangalele, Kapolowe mission	2016-04-08
RMCA_VERMES_44023	2	Cichlidogyrus	dossoui	Coptodon	C. rendalli	Katanga, Lake Tshangalele, Kapolowe mission	2016-04-08
RMCA_VERMES_44024	2	Cichlidogyrus	dossoui	Coptodon	C. rendalli	Katanga, Lake Tshangalele, Kapolowe mission	2016-04-08
RMCA_VERMES_44025	2	Cichlidogyrus	dossoui	Coptodon	C. rendalli	Katanga, Lake Tshangalele, Kapolowe mission	2016-04-08
RMCA_VERMES_44026	2	Cichlidogyrus	tiberianus	Coptodon	C. rendalli	Katanga, Lake Tshangalele, Kapolowe mission	2016-04-08
RMCA_VERMES_44027	1	Cichlidogyrus	dossoui	Coptodon	C. rendalli	Katanga, Lake Tshangalele, Kapolowe mission	2016-04-08
RMCA_VERMES_44028	1	Cichlidogyrus		Coptodon	C. rendalli	Katanga, Lake Tshangalele, Kapolowe mission	2016-04-08
RMCA_VERMES_44029	2	Cichlidogyrus	papernastrema	Coptodon	C. rendalli	Katanga, Lake Tshangalele, Kapolowe mission	2016-04-08
RMCA_VERMES_44030	1	Cichlidogyrus	dossoui	Coptodon	C. rendalli	Katanga, Lake Tshangalele, Kapolowe mission	2016-04-08
RMCA_VERMES_44031		Cichlidogyrus		Coptodon	C. rendalli	Katanga, Lake Tshangalele, Kapolowe mission	2016-04-08
RMCA_VERMES_44032	2	Cichlidogyrus	dossoui	Coptodon	C. rendalli	Katanga, Lake Tshangalele, Kapolowe mission	2016-04-08
RMCA_VERMES_44033	2	Cichlidogyrus	dossoui	Coptodon	C. rendalli	Katanga, Lake Tshangalele, Kapolowe mission	2016-04-08
RMCA_VERMES_44034	1	Cichlidogyrus	dossoui	Coptodon	C. rendalli	Katanga, Lake Tshangalele, Kapolowe mission	2016-04-08
RMCA_VERMES_44035	1	Cichlidogyrus	papernastrema	Coptodon	C. rendalli	Katanga, Lake Tshangalele, Kapolowe mission	2016-04-08
RMCA_VERMES_44036	1	Cichlidogyrus	dossoui	Coptodon	C. rendalli	Katanga, Lake Tshangalele, Kapolowe mission	2016-04-08
RMCA_VERMES_44037	1	Cichlidogyrus	halli	Coptodon	C. rendalli	Katanga, Lake Tshangalele, Kapolowe mission	2016-04-08
RMCA_VERMES_44038	2	Cichlidogyrus	dossoui	Coptodon	C. rendalli	Katanga, Lake Tshangalele, Kapolowe mission	2016-04-08
RMCA_VERMES_44039	1	Cichlidogyrus	dossoui	Coptodon	C. rendalli	Katanga, Lake Tshangalele, Kapolowe mission	2016-04-08
RMCA_VERMES_44040	1	Cichlidogyrus	papernastrema	Coptodon	C. rendalli	Katanga, Lake Tshangalele, Kapolowe mission	2016-04-08
RMCA_VERMES_44041	1	Cichlidogyrus	dossoui	Coptodon	C. rendalli	Katanga, Lake Tshangalele, Kapolowe mission	2016-04-08
RMCA_VERMES_44042	1	Cichlidogyrus	papernastrema	Coptodon	C. rendalli	Katanga, Lake Tshangalele, Kapolowe mission	2016-04-08
RMCA_VERMES_44043	2	Cichlidogyrus	dossoui	Coptodon	C. rendalli	Katanga, Lake Tshangalele, Kapolowe mission	2016-04-08
RMCA_VERMES_44044	1	Cichlidogyrus	dossoui	Coptodon	C. rendalli	Katanga, Lake Tshangalele, Kapolowe mission	2016-04-08
RMCA_VERMES_44045	1	Cichlidogyrus	papernastrema	Coptodon	C. rendalli	Katanga, Lake Tshangalele, Kapolowe mission	2016-04-08
RMCA_VERMES_44046	1	Cichlidogyrus	dossoui	Coptodon	C. rendalli	Katanga, Lake Tshangalele, Kapolowe mission	2016-04-08
RMCA_VERMES_44047	1	Cichlidogyrus	papernastrema	Coptodon	C. rendalli	Katanga, Lake Tshangalele, Kapolowe mission	2016-04-08
RMCA_VERMES_44048	2	Cichlidogyrus	dossoui	Coptodon	C. rendalli	Katanga, Lake Tshangalele, Kapolowe mission	2016-04-08
RMCA_VERMES_44049	1	Cichlidogyrus	dossoui	Coptodon	C. rendalli	Katanga, Lake Tshangalele, Kapolowe mission	2016-04-08
RMCA_VERMES_44050	1	Cichlidogyrus		Coptodon	C. rendalli	Katanga, Lake Tshangalele, Kapolowe mission	2016-04-08
RMCA_VERMES_44051	1	Cichlidogyrus	halli	Coptodon	C. rendalli	Katanga, Lake Tshangalele, Kapolowe mission	2016-04-08
RMCA_VERMES_44052	2	Cichlidogyrus	dossoui	Coptodon	C. rendalli	Katanga, Lake Tshangalele, Kapolowe mission	2016-04-08
RMCA_VERMES_44053	1	Cichlidogyrus	dossoui	Coptodon	C. rendalli	Katanga, Lake Tshangalele, Kapolowe mission	2016-04-08
RMCA_VERMES_44054	1	Cichlidogyrus	papernastrema	Coptodon	C. rendalli	Katanga, Lake Tshangalele, Kapolowe mission	2016-04-08
RMCA_VERMES_44055	2	Cichlidogyrus	halli	Oreochromis	O. mweruensis	Katanga, Lake Koni	2016-03-13
RMCA_VERMES_44056	2	Cichlidogyrus	dossoui	Coptodon	C. rendalli	katanga, Lake Tshangalele, Mwadingusha	2016-03-12
RMCA_VERMES_44057	4	Cichlidogyrus	quaestio	Coptodon	C. rendalli	katanga, Lake Tshangalele, Mwadingusha	2016-03-12
RMCA_VERMES_44058	1	Cichlidogyrus	dossoui	Coptodon	C. rendalli	katanga, Lake Tshangalele, Mwadingusha	2016-03-12
RMCA_VERMES_44059	6	Cichlidogyrus	quaestio	Coptodon	C. rendalli	katanga, Lake Tshangalele, Mwadingusha	2016-03-12
RMCA_VERMES_44060	1	Cichlidogyrus	quaestio	Coptodon	C. rendalli	katanga, Lake Tshangalele, Mwadingusha	2016-03-12
RMCA_VERMES_44061	3	Cichlidogyrus	dossoui	Coptodon	C. rendalli	katanga, Lake Tshangalele, Mwadingusha	2016-03-12
RMCA_VERMES_44062	1	Cichlidogyrus	dossoui	Coptodon	C. rendalli	katanga, Lake Tshangalele, Mwadingusha	2016-03-12
RMCA_VERMES_44063	2	Cichlidogyrus	dossoui	Coptodon	C. rendalli	katanga, Lake Tshangalele, Mwadingusha	2016-03-12
RMCA_VERMES_44064	10	Cichlidogyrus	dossoui	Coptodon	C. rendalli	katanga, Lake Tshangalele, Mwadingusha	2016-03-12
RMCA_VERMES_44065	2	Cichlidogyrus	quaestio	Coptodon	C. rendalli	katanga, Lake Tshangalele, Mwadingusha	2016-03-12
RMCA_VERMES_44066	14	Cichlidogyrus	dossoui	Coptodon	C. rendalli	katanga, Lake Tshangalele, Mwadingusha	2016-03-12
RMCA_VERMES_44067	3	Cichlidogyrus	quaestio	Coptodon	C. rendalli	katanga, Lake Tshangalele, Mwadingusha	2016-03-12
RMCA_VERMES_44068	2	Cichlidogyrus	tiberianus	Coptodon	C. rendalli	katanga, Lake Tshangalele, Mwadingusha	2016-03-12
RMCA_VERMES_44069	2	Cichlidogyrus	dossoui	Coptodon	C. rendalli	katanga, Lake Tshangalele, Mwadingusha	2016-03-12
RMCA_VERMES_44070	1	Cichlidogyrus	dossoui	Coptodon	C. rendalli	katanga, Lake Tshangalele, Mwadingusha	2016-03-12
RMCA_VERMES_44071	1	Cichlidogyrus	tiberianus	Coptodon	C. rendalli	katanga, Lake Tshangalele, Mwadingusha	2016-03-12
RMCA_VERMES_44072	1	Cichlidogyrus	dossoui	Coptodon	C. rendalli	katanga, Lake Tshangalele, Mwadingusha	2016-03-12
RMCA_VERMES_44073	2	Cichlidogyrus	dossoui	Coptodon	C. rendalli	katanga, Lake Tshangalele, Mwadingusha	2016-03-12
RMCA_VERMES_44074	1	Cichlidogyrus	dossoui	Coptodon	C. rendalli	katanga, Lake Tshangalele, Mwadingusha	2016-03-12
RMCA_VERMES_44075	2	Cichlidogyrus	dossoui	Coptodon	C. rendalli	katanga, Lake Tshangalele, Mwadingusha	2016-03-12
RMCA_VERMES_44076	1	Cichlidogyrus	dossoui	Coptodon	C. rendalli	katanga, Lake Tshangalele, Mwadingusha	2016-03-12
RMCA_VERMES_44077	1	Cichlidogyrus	dossoui	Coptodon	C. rendalli	katanga, Lake Tshangalele, Mwadingusha	2016-03-12
RMCA_VERMES_44078	1	Cichlidogyrus	quaestio	Coptodon	C. rendalli	katanga, Lake Tshangalele, Mwadingusha	2016-03-12
RMCA_VERMES_44079	1	Cichlidogyrus		Coptodon	C. rendalli	katanga, Lake Tshangalele, Mwadingusha	2016-03-12
RMCA_VERMES_44080	1	Cichlidogyrus	dossoui	Coptodon	C. rendalli	katanga, Lake Tshangalele, Mwadingusha	2016-03-12
RMCA_VERMES_44081	1	Cichlidogyrus	quaestio	Coptodon	C. rendalli	katanga, Lake Tshangalele, Mwadingusha	2016-03-12
RMCA_VERMES_44082	1	Cichlidogyrus	dossoui	Coptodon	C. rendalli	katanga, Lake Tshangalele, Mwadingusha	2016-03-12
RMCA_VERMES_44083	1	Cichlidogyrus	quaestio	Coptodon	C. rendalli	katanga, Lake Tshangalele, Mwadingusha	2016-03-12
RMCA_VERMES_44084	1	Cichlidogyrus	halli	Oreochromis	O. mweruensis	katanga, Lake Tshangalele, Mwadingusha	2016-03-12
RMCA_VERMES_44085	1	Cichlidogyrus		Oreochromis	O. mweruensis	katanga, Lake Tshangalele, Mwadingusha	2016-03-12
RMCA_VERMES_44086	1	Cichlidogyrus	halli	Oreochromis	O. mweruensis	katanga, Lake Tshangalele, Mwadingusha	2016-03-12
RMCA_VERMES_44087	1	Cichlidogyrus	halli	Oreochromis	O. mweruensis	katanga, Lake Tshangalele, Mwadingusha	2016-03-12
RMCA_VERMES_44088	1	Cichlidogyrus	tilapiae	Oreochromis	O. mweruensis	katanga, Lake Tshangalele, Mwadingusha	2016-03-12
RMCA_VERMES_44089	1	Cichlidogyrus	tilapiae	Oreochromis	O. mweruensis	katanga, Lake Tshangalele, Mwadingusha	2016-03-12
RMCA_VERMES_44090	1	Cichlidogyrus	halli	Oreochromis	O. mweruensis	katanga, Lake Tshangalele, Mwadingusha	2016-03-12
RMCA_VERMES_44091	1	Cichlidogyrus	halli	Oreochromis	O. mweruensis	katanga, Lake Tshangalele, Mwadingusha	2016-03-12
RMCA_VERMES_44092	1	Cichlidogyrus	halli	Oreochromis	O. mweruensis	katanga, Lake Tshangalele, Mwadingusha	2016-03-12
RMCA_VERMES_44093	1	Cichlidogyrus	halli	Oreochromis	O. mweruensis	katanga, Lake Tshangalele, Mwadingusha	2016-03-12
RMCA_VERMES_44094	1	Cichlidogyrus	dossoui	Oreochromis	O. mweruensis	Katanga, Lake Koni	2016-03-12
RMCA_VERMES_44095	2	Cichlidogyrus	halli	Oreochromis	O. mweruensis	Katanga, Lake Koni	2016-03-13
RMCA_VERMES_44096	1	Cichlidogyrus	halli	Oreochromis	O. mweruensis	Katanga, Lake Koni	2016-03-13
RMCA_VERMES_44097	1	Scutogyrus	gravivaginus	Oreochromis	O. mweruensis	Katanga, Lake Koni	2016-03-13
RMCA_VERMES_44098	1	Cichlidogyrus	halli	Oreochromis	O. mweruensis	Katanga, Lake Koni	2016-03-13
RMCA_VERMES_44099	1	Cichlidogyrus	halli	Oreochromis	O. mweruensis	Katanga, Lake Koni	2016-03-13
RMCA_VERMES_44100	2	Cichlidogyrus	halli	Oreochromis	O. mweruensis	Katanga, Lake Koni	2016-03-13
RMCA_VERMES_44101	2	Cichlidogyrus	halli	Oreochromis	O. mweruensis	Katanga, Lake Koni	2016-03-13
RMCA_VERMES_44102	2	Cichlidogyrus	halli	Oreochromis	O. mweruensis	Katanga, Lake Koni	2016-03-13
RMCA_VERMES_44103	2	Cichlidogyrus	halli	Oreochromis	O. mweruensis	Katanga, Lake Koni	2016-03-13
RMCA_VERMES_44104	2	Cichlidogyrus	halli	Oreochromis	O. mweruensis	Katanga, Lake Koni	2016-03-13
RMCA_VERMES_44105	1	Cichlidogyrus		Oreochromis	O. mweruensis	Katanga, Lake Koni	2016-03-13
RMCA_VERMES_44106	1	Enterogyrus	malmbergi	Oreochromis	O. mweruensis	Katanga, Lake Koni	2016-03-13
RMCA_VERMES_44107	1	Cichlidogyrus	halli	Oreochromis	O. mweruensis	Katanga, Lake Koni	2016-03-13
RMCA_VERMES_44108	1	Cichlidogyrus	halli	Oreochromis	O. mweruensis	Katanga, Lake Koni	2016-03-13
RMCA_VERMES_44109	1	Cichlidogyrus	dossoui	Oreochromis	O. mweruensis	Katanga, Lake Koni	2016-03-13
RMCA_VERMES_44110	1	Cichlidogyrus	halli	Oreochromis	O. mweruensis	Katanga, Lake Koni	2016-03-13
RMCA_VERMES_44111	2	Cichlidogyrus	halli	Oreochromis	O. mweruensis	Katanga, Lake Koni	2016-03-13
RMCA_VERMES_44112	1	Cichlidogyrus	halli	Oreochromis	O. mweruensis	Katanga, Lake Koni	2016-03-13
RMCA_VERMES_44113	1	Cichlidogyrus	halli	Oreochromis	O. mweruensis	Katanga, Lake Koni	2016-03-13
RMCA_VERMES_44114	1	Cichlidogyrus	halli	Oreochromis	O. mweruensis	Katanga, Lake Koni	2016-03-13
RMCA_VERMES_44115	1	Cichlidogyrus	halli	Oreochromis	O. mweruensis	Katanga, Lake Koni	2016-03-13
RMCA_VERMES_44116	1	Cichlidogyrus	halli	Oreochromis	O. mweruensis	Katanga, Lake Koni	2016-03-13
RMCA_VERMES_44117	1	Cichlidogyrus	halli	Oreochromis	O. mweruensis	Katanga, Lake Koni	2016-03-13
RMCA_VERMES_44118	1	Cichlidogyrus	halli	Oreochromis	O. mweruensis	Katanga, Lake Koni	2016-03-13
RMCA_VERMES_44119	1	Cichlidogyrus	halli	Oreochromis	O. mweruensis	Katanga, Lake Koni	2016-03-13
RMCA_VERMES_44120	1	Cichlidogyrus	halli	Oreochromis	O. mweruensis	Katanga, Lake Koni	2016-03-13
RMCA_VERMES_44121	2	Cichlidogyrus	dossoui	Oreochromis	O. mweruensis	Katanga, Lake Koni	2016-03-13
RMCA_VERMES_44122	1	Scutogyrus	gravivaginus	Oreochromis	O. mweruensis	Katanga, Lake Koni	2016-03-13
RMCA_VERMES_44123	1	Cichlidogyrus	dossoui	Oreochromis	O. mweruensis	Katanga, Lake Koni	2016-03-13
RMCA_VERMES_44124	1	Cichlidogyrus	dossoui	Oreochromis	O. mweruensis	Katanga, Lake Koni	2016-03-13
RMCA_VERMES_44125	1	Cichlidogyrus	dossoui	Oreochromis	O. mweruensis	Katanga, Lake Koni	2016-03-13
RMCA_VERMES_44126	1	Cichlidogyrus	halli	Oreochromis	O. mweruensis	Katanga, Lake Koni	2016-03-13
RMCA_VERMES_44127	1	Cichlidogyrus	dossoui	Oreochromis	O. mweruensis	Katanga, Lake Koni	2016-03-13
RMCA_VERMES_44128	1	Cichlidogyrus	dossoui	Oreochromis	O. mweruensis	Katanga, Lake Koni	2016-03-13
RMCA_VERMES_44129	1	Cichlidogyrus	halli	Oreochromis	O. mweruensis	Katanga, Lake Koni	2016-03-13
RMCA_VERMES_44130	1	Cichlidogyrus	dossoui	Oreochromis	O. mweruensis	Katanga, Lake Koni	2016-03-13
RMCA_VERMES_44131	1	Cichlidogyrus	halli	Oreochromis	O. mweruensis	Katanga, Lake Koni	2016-03-13
RMCA_VERMES_44132	1	Cichlidogyrus	dossoui	Oreochromis	O. mweruensis	Katanga, Lake Koni	2016-03-13
RMCA_VERMES_44133	1	Cichlidogyrus	dossoui	Oreochromis	O. mweruensis	Katanga, Lake Koni	2016-03-13
RMCA_VERMES_44134	2	Cichlidogyrus	dossoui	Oreochromis	O. mweruensis	Katanga, Lake Koni	2016-03-13
RMCA_VERMES_44135	1	Cichlidogyrus	halli	Oreochromis	O. mweruensis	Katanga, Lake Koni	2016-03-13
RMCA_VERMES_44136	2	Cichlidogyrus	dossoui	Oreochromis	O. mweruensis	Katanga, Lake Koni	2016-03-13
RMCA_VERMES_44137	2	Cichlidogyrus	halli	Oreochromis	O. mweruensis	Katanga, Lake Koni	2016-03-13
RMCA_VERMES_44138	2	Cichlidogyrus	halli	Oreochromis	O. mweruensis	Katanga, Lake Koni	2016-03-13
RMCA_VERMES_44139	1	Scutogyrus	gravivaginus	Oreochromis	O. mweruensis	Katanga, Lake Koni	2016-03-13
RMCA_VERMES_44140	2	Cichlidogyrus	halli	Oreochromis	O. mweruensis	Katanga, Lake Koni	2016-03-13
RMCA_VERMES_44141	1	Cichlidogyrus	halli	Oreochromis	O. mweruensis	Katanga, Lake Koni	2016-03-13
RMCA_VERMES_44142	1	Scutogyrus	gravivaginus	Oreochromis	O. mweruensis	Katanga, Lake Koni	2016-03-13
RMCA_VERMES_44143	1	Scutogyrus	gravivaginus	Oreochromis	O. mweruensis	Katanga, Lake Koni	2016-03-13
RMCA_VERMES_44144	1	Scutogyrus		Oreochromis	O. mweruensis	Katanga, Lake Koni	2016-03-13
RMCA_VERMES_44145	1	Cichlidogyrus	dossoui	Oreochromis	O. mweruensis	Katanga, Lake Koni	2016-03-13
RMCA_VERMES_44146	1	Cichlidogyrus	halli	Oreochromis	O. mweruensis	Katanga, Lake Koni	2016-03-13
RMCA_VERMES_44147	2	Cichlidogyrus	halli	Oreochromis	O. mweruensis	Katanga, Lake Koni	2016-03-13
RMCA_VERMES_44148		sclerosus		Oreochromis	O. mweruensis	Katanga, Lake Koni	2016-03-13
RMCA_VERMES_44149	1	Cichlidogyrus	halli	Oreochromis	O. mweruensis	Katanga, Lake Tshangalele, kisunka	2015-09-18
RMCA_VERMES_44150	1	Cichlidogyrus	dossoui	Oreochromis	O. mweruensis	Katanga, Lake Tshangalele, kisunka	2015-09-18
RMCA_VERMES_44151	1	Cichlidogyrus	halli	Oreochromis	O. mweruensis	Katanga, Lake Tshangalele, kisunka	2015-09-18
RMCA_VERMES_44152	1	Cichlidogyrus	halli	Oreochromis	O. mweruensis	Katanga, Lake Tshangalele, kisunka	2015-09-18
RMCA_VERMES_44153	1	Cichlidogyrus	halli	Oreochromis	O. mweruensis	Katanga, Lake Tshangalele, kisunka	2015-09-18
RMCA_VERMES_44154	1	Cichlidogyrus	halli	Oreochromis	O. mweruensis	Katanga, Lake Tshangalele, kisunka	2015-09-18
RMCA_VERMES_44155	1	Cichlidogyrus	halli	Oreochromis	O. mweruensis	Katanga, Lake Tshangalele, kisunka	2015-09-18
RMCA_VERMES_44156	1	Cichlidogyrus	dossoui	Oreochromis	O. mweruensis	Katanga, Lake Tshangalele, kisunka	2015-09-18
RMCA_VERMES_44157	1	Cichlidogyrus	halli	Oreochromis	O. mweruensis	Katanga, Lake Tshangalele, kisunka	2015-09-18
RMCA_VERMES_44158	1	Cichlidogyrus	dossoui	Oreochromis	O. mweruensis	Katanga, Lake Tshangalele, kisunka	2015-09-18
RMCA_VERMES_44159	1	Cichlidogyrus	quaestio	Coptodon	C. rendalli	Katanga, Lake Tshangalele, kisunka	2015-09-18
RMCA_VERMES_44160	1	Cichlidogyrus	dossoui	Coptodon	C. rendalli	Katanga, Lake Tshangalele, kisunka	2015-09-18
RMCA_VERMES_44161	1	Cichlidogyrus	quaestio	Coptodon	C. rendalli	Katanga, Lake Tshangalele, kisunka	2015-09-18
RMCA_VERMES_44162	1	Cichlidogyrus	halli	Coptodon	C. rendalli	Katanga, Lake Tshangalele, kisunka	2015-09-18
RMCA_VERMES_44163	1	Cichlidogyrus	dossoui	Coptodon	C. rendalli	Katanga, Lake Tshangalele, kisunka	2015-09-18
RMCA_VERMES_44164	1	Cichlidogyrus	dossoui	Coptodon	C. rendalli	Katanga, Lake Tshangalele, kisunka	2015-09-19
RMCA_VERMES_44165	1	Cichlidogyrus	quaestio	Coptodon	C. rendalli	Katanga, Lake Tshangalele, kisunka	2015-09-19
RMCA_VERMES_44166	1	Cichlidogyrus	quaestio	Coptodon	C. rendalli	Katanga, Lake Tshangalele, kisunka	2015-09-19
RMCA_VERMES_44167	2	Cichlidogyrus	quaestio	Coptodon	C. rendalli	Katanga, Lake Tshangalele, kisunka	2015-09-19
RMCA_VERMES_44168	1	Cichlidogyrus	quaestio	Coptodon	C. rendalli	Katanga, Lake Tshangalele, kisunka	2015-09-19
RMCA_VERMES_44169	1	Cichlidogyrus	dossoui	Coptodon	C. rendalli	Katanga, Lake Tshangalele, kisunka	2015-09-19
RMCA_VERMES_44170	1	Cichlidogyrus	dossoui	Coptodon	C. rendalli	Katanga, Lake Tshangalele, kisunka	2015-09-19
RMCA_VERMES_44171	1	Cichlidogyrus	papernastrema	Coptodon	C. rendalli	Katanga, Lake Tshangalele, kisunka	2015-09-19
RMCA_VERMES_44172	1	Cichlidogyrus	quaestio	Coptodon	C. rendalli	Katanga, Lake Tshangalele, kisunka	2015-09-19
RMCA_VERMES_44173	1	Cichlidogyrus	quaestio	Coptodon	C. rendalli	Katanga, Lake Tshangalele, kisunka	2015-09-19
RMCA_VERMES_44174	1	Cichlidogyrus	dossoui	Coptodon	C. rendalli	Katanga, Lake Tshangalele, kisunka	2015-09-19
RMCA_VERMES_44175	2	Cichlidogyrus	quaestio	Coptodon	C. rendalli	Katanga, Lake Tshangalele, kisunka	2015-09-19
RMCA_VERMES_44176	1	Cichlidogyrus		Coptodon	C. rendalli	Katanga, Lake Tshangalele, kisunka	2015-09-19
RMCA_VERMES_44177	1	Cichlidogyrus	papernastrema	Coptodon	C. rendalli	Katanga, Lake Tshangalele, kisunka	2015-09-19
RMCA_VERMES_44178	1	Cichlidogyrus	dossoui	Coptodon	C. rendalli	Katanga, Lake Tshangalele, kisunka	2015-09-19
RMCA_VERMES_44179		Cichlidogyrus	quaestio	Coptodon	C. rendalli	Katanga, Lake Tshangalele, kisunka	2015-09-19
RMCA_VERMES_44180	1	Cichlidogyrus	tiberianus	Coptodon	C. rendalli	Katanga, Lake Tshangalele, kisunka	2015-09-19
RMCA_VERMES_44181	1	Cichlidogyrus		Coptodon	C. rendalli	Katanga, Lake Tshangalele, kisunka	2015-09-19
RMCA_VERMES_44182	1	Cichlidogyrus	quaestio	Coptodon	C. rendalli	Katanga, Lake Tshangalele, kisunka	2015-09-21
RMCA_VERMES_44183	1	Cichlidogyrus	tiberianus	Coptodon	C. rendalli	Katanga, Lake Tshangalele, kisunka	2015-09-21
RMCA_VERMES_44184	1	Cichlidogyrus	dossoui	Coptodon	C. rendalli	Katanga, Lake Tshangalele, kisunka	2015-09-21
RMCA_VERMES_44185	1	Cichlidogyrus	tiberianus	Coptodon	C. rendalli	Katanga, Lake Tshangalele, kisunka	2015-09-21
RMCA_VERMES_44186	1	Cichlidogyrus	quaestio	Oreochromis	O. mweruensis	Katanga, Lake Tshangalele, kisunka	2015-09-21
RMCA_VERMES_44187	1	Scutogyrus		Oreochromis	O. mweruensis	Katanga, Lake Tshangalele, kisunka	2015-09-21
RMCA_VERMES_44188	1	Cichlidogyrus	halli	Oreochromis	O. mweruensis	Katanga, Lake Tshangalele, kisunka	2015-09-21
RMCA_VERMES_44189	1	Scutogyrus	gravivaginus	Oreochromis	O. mweruensis	Katanga, Lake Tshangalele, kisunka	2015-09-21
RMCA_VERMES_44190	1	Cichlidogyrus	halli	Oreochromis	O. mweruensis	Katanga, Lake Tshangalele, kisunka	2015-09-21
RMCA_VERMES_44191	1	Cichlidogyrus	dossoui	Oreochromis	O. mweruensis	Katanga, Lake Tshangalele, kisunka	2015-09-21
RMCA_VERMES_44192	2	Cichlidogyrus	halli	Oreochromis	O. mweruensis	Katanga, Lake Tshangalele, kisunka	2015-09-21
RMCA_VERMES_44193	1	Cichlidogyrus	halli	Oreochromis	O. mweruensis	Katanga, Lake Tshangalele, kisunka	2015-09-21
RMCA_VERMES_44194	1	Cichlidogyrus	dossoui	Oreochromis	O. mweruensis	Katanga, Lake Tshangalele, kisunka	2015-09-21
RMCA_VERMES_44195	1	Cichlidogyrus	halli	Oreochromis	O. mweruensis	Katanga, Lake Tshangalele, kisunka	2015-09-21
RMCA_VERMES_44196	1	Scutogyrus	gravivaginus	Oreochromis	O. mweruensis	Katanga, Lake Tshangalele, kisunka	2015-09-21
RMCA_VERMES_44197	1	Cichlidogyrus	halli	Oreochromis	O. mweruensis	Katanga, Lake Tshangalele, kisunka	2015-09-21
RMCA_VERMES_44198	2	Cichlidogyrus	halli	Oreochromis	O. mweruensis	Katanga, Lake Tshangalele, kisunka	2015-09-21
RMCA_VERMES_44199	2	Cichlidogyrus	halli	Oreochromis	O. mweruensis	Katanga, Lake Tshangalele, kisunka	2015-09-21
RMCA_VERMES_44200		Cichlidogyrus		Oreochromis	O. mweruensis	Katanga, Lake Tshangalele, kisunka	2015-09-21
RMCA_VERMES_44201	1	Cichlidogyrus	halli	Oreochromis	O. mweruensis	Katanga, Lake Tshangalele, kisunka	2015-09-21
RMCA_VERMES_44202	1	Cichlidogyrus	dossoui	Coptodon	C. rendalli	Katanga, Lake Tshangalele, kisunka	2015-09-21
RMCA_VERMES_44203	1	Cichlidogyrus	halli	Coptodon	C. rendalli	Katanga, Lake Tshangalele, kisunka	2015-09-21
RMCA_VERMES_44204	1	Cichlidogyrus	sclerosus	Coptodon	C. rendalli	Katanga, Lake Tshangalele, kisunka	2015-09-21
RMCA_VERMES_44205	1	Cichlidogyrus	halli	Coptodon	C. rendalli	Katanga, Lake Tshangalele, kisunka	2015-09-21
RMCA_VERMES_44206	1	Cichlidogyrus	sclerosus	Coptodon	C. rendalli	Katanga, Lake Tshangalele, kisunka	2015-09-21
RMCA_VERMES_44207	1	Cichlidogyrus		Coptodon	C. rendalli	Katanga, Lake Tshangalele, kisunka	2015-09-21
RMCA_VERMES_44208	1	Cichlidogyrus	halli	Oreochromis	O. mweruensis	Katanga, Lufira River	2015-09-27
RMCA_VERMES_44209	1	Cichlidogyrus		Oreochromis	O. mweruensis	Katanga, Lufira River	2015-09-27
RMCA_VERMES_44210	1	Cichlidogyrus	tilapiae	Oreochromis	O. mweruensis	Katanga, Lufira River	2015-09-27
RMCA_VERMES_44211	1	Cichlidogyrus	halli	Oreochromis	O. mweruensis	Katanga, Lufira River	2015-09-27
RMCA_VERMES_44212	1	Cichlidogyrus	sclerosus	Oreochromis	O. mweruensis	Katanga, Lufira River	2015-09-27
RMCA_VERMES_44213	1	Cichlidogyrus	halli	Oreochromis	O. mweruensis	Katanga, Lufira River	2015-09-27
RMCA_VERMES_44214	1	Cichlidogyrus		Oreochromis	O. mweruensis	Katanga, Lufira River	2015-09-27
RMCA_VERMES_44215	1	Cichlidogyrus	halli	Oreochromis	O. mweruensis	Katanga, Lufira River	2015-09-27
RMCA_VERMES_44216	1	Cichlidogyrus	sclerosus	Oreochromis	O. mweruensis	Katanga, Lufira River	2015-09-27
RMCA_VERMES_44217	1	Cichlidogyrus	halli	Oreochromis	O. mweruensis	Katanga, Lufira River	2015-09-27
RMCA_VERMES_44218	1	Cichlidogyrus	halli	Oreochromis	O. mweruensis	Katanga, Lufira River	2015-09-27
RMCA_VERMES_44219	1	Cichlidogyrus	halli	Oreochromis	O. mweruensis	Katanga, Lufira River	2015-09-27
RMCA_VERMES_44220	1	Cichlidogyrus	halli	Oreochromis	O. mweruensis	Katanga, Lufira River	2015-09-27
RMCA_VERMES_44221	1	Cichlidogyrus	quaestio	Coptodon	C. rendalli	Katanga, Lufira River	2015-09-27
RMCA_VERMES_44222	1	Cichlidogyrus		Coptodon	C. rendalli	Katanga, Lufira River	2015-09-27
RMCA_VERMES_44223	1	Cichlidogyrus	dossoui	Coptodon	C. rendalli	Katanga, Lufira River	2015-09-27
RMCA_VERMES_44224	2	Cichlidogyrus	dossoui	Coptodon	C. rendalli	Katanga, Lufira River	2015-09-27
RMCA_VERMES_44225	2	Cichlidogyrus	quaestio	Coptodon	C. rendalli	Katanga, Lufira River	2015-09-27
RMCA_VERMES_44226	1	Cichlidogyrus	dossoui	Coptodon	C. rendalli	Katanga, Lufira River	2015-09-27
RMCA_VERMES_44227	1	Cichlidogyrus	quaestio	Coptodon	C. rendalli	Katanga, Lufira River	2015-09-27
RMCA_VERMES_44228	1	Cichlidogyrus	dossoui	Coptodon	C. rendalli	Katanga, Lufira River	2015-09-27
RMCA_VERMES_44229	1	Cichlidogyrus	quaestio	Coptodon	C. rendalli	Katanga, Lufira River	2015-09-27
RMCA_VERMES_44230	1	Cichlidogyrus	dossoui	Coptodon	C. rendalli	Katanga, Lufira River	2015-09-27
RMCA_VERMES_44231	2	Cichlidogyrus	quaestio	Coptodon	C. rendalli	Katanga, Lufira River	2015-09-27
RMCA_VERMES_44232	2	Cichlidogyrus	dossoui	Coptodon	C. rendalli	Katanga, Lufira River	2015-09-27
RMCA_VERMES_44233	2	Cichlidogyrus	dossoui	Coptodon	C. rendalli	Katanga, Lufira River	2015-09-27
RMCA_VERMES_44234	2	Cichlidogyrus	quaestio	Coptodon	C. rendalli	Katanga, Lufira River	2015-09-27
RMCA_VERMES_44235		Cichlidogyrus	dossoui	Coptodon	C. rendalli	Katanga, Lufira River	2015-09-27
RMCA_VERMES_44236	2	Cichlidogyrus	quaestio	Coptodon	C. rendalli	Katanga, Lufira River	2015-09-27
RMCA_VERMES_44237	1	Cichlidogyrus	dossoui	Coptodon	C. rendalli	Katanga, Lufira River	2015-09-27
RMCA_VERMES_44238	1	Cichlidogyrus	quaestio	Coptodon	C. rendalli	Katanga, Lufira River	2015-09-27
RMCA_VERMES_44239	1	Cichlidogyrus		Coptodon	C. rendalli	Katanga, Lufira River	2015-09-27
RMCA_VERMES_44240	1	Cichlidogyrus	papernastrema	Coptodon	C. rendalli	Katanga, Lufira River	2015-09-27
RMCA_VERMES_44241	1	Cichlidogyrus		Coptodon	C. rendalli	Katanga, Lufira River	2015-09-27
RMCA_VERMES_44242	2	Cichlidogyrus	papernastrema	Coptodon	C. rendalli	Katanga, Lufira River	2015-09-27
RMCA_VERMES_44243		Cichlidogyrus	dossoui	Coptodon	C. rendalli	Katanga, Lufira River	2015-09-27
RMCA_VERMES_44244	1	Cichlidogyrus	dossoui	Coptodon	C. rendalli	Katanga, Lufira River	2015-09-27
RMCA_VERMES_44245	1	Cichlidogyrus	dossoui	Coptodon	C. rendalli	Katanga, Lufira River	2015-09-27
RMCA_VERMES_44246	1	Cichlidogyrus
RMCA_VERMES_44247	1	Cichlidogyrus	halli	Oreochromis	O. mweruensis	Katanga, Lake Tshangalele, Mulandi	2015-09-24
RMCA_VERMES_44248	2	Cichlidogyrus	halli	Oreochromis	O. mweruensis	Katanga, Lake Tshangalele, Mulandi	2015-09-24
RMCA_VERMES_44249	2	Gyrodactylus		Oreochromis	O. mweruensis	Katanga, Lake Tshangalele, Mulandi	2015-09-24
RMCA_VERMES_44250	1	Cichlidogyrus	halli	Oreochromis	O. mweruensis	Katanga, Lake Tshangalele, Mulandi	2015-09-24
RMCA_VERMES_44251	1	Gyrodactylus	nyanzae	Oreochromis	O. mweruensis	Katanga, Lake Tshangalele, Mulandi	2015-09-24
RMCA_VERMES_44252	1	Gyrodactylus	nyanzae	Oreochromis	O. mweruensis	Katanga, Lake Tshangalele, Mulandi	2015-09-24
RMCA_VERMES_44253	1	Gyrodactylus		Oreochromis	O. mweruensis	Katanga, Lake Tshangalele, Mulandi	2015-09-24
RMCA_VERMES_44254	1	Gyrodactylus		Oreochromis	O. mweruensis	Katanga, Lake Tshangalele, Mulandi	2015-09-24
RMCA_VERMES_44255	1	Gyrodactylus	nyanzae	Oreochromis	O. mweruensis	Katanga, Lake Tshangalele, Mulandi	2015-09-24
RMCA_VERMES_44256	1	Cichlidogyrus	halli	Oreochromis	O. mweruensis	Katanga, Lake Tshangalele, Mulandi	2015-09-24
RMCA_VERMES_44257	1	Scutogyrus	gravivaginus	Oreochromis	O. mweruensis	Katanga, Lake Tshangalele, Mulandi	2015-09-24
RMCA_VERMES_44258	1	Cichlidogyrus	halli	Oreochromis	O. mweruensis	Katanga, Lake Tshangalele, Mulandi	2015-09-24
RMCA_VERMES_44259	1	Cichlidogyrus	halli	Oreochromis	O. mweruensis	Katanga, Lake Tshangalele, Mulandi	2015-09-24
RMCA_VERMES_44260	1	Cichlidogyrus	quaestio	Coptodon	C. rendalli	Katanga, Lake Tshangalele, Mulandi	2015-09-24
RMCA_VERMES_44261	1	Cichlidogyrus	quaestio	Coptodon	C. rendalli	Katanga, Lake Tshangalele, Mulandi	2015-09-24
RMCA_VERMES_44262	1	Cichlidogyrus	quaestio	Coptodon	C. rendalli	Katanga, Lake Tshangalele, Mulandi	2015-09-24
RMCA_VERMES_44263	1	Cichlidogyrus	quaestio	Coptodon	C. rendalli	Katanga, Lake Tshangalele, Mulandi	2015-09-24
RMCA_VERMES_44264	1	Cichlidogyrus	tiberianus	Coptodon	C. rendalli	Katanga, Lake Tshangalele, Mulandi	2015-09-24
RMCA_VERMES_44265	1	Cichlidogyrus	quaestio	Coptodon	C. rendalli	Katanga, Lake Tshangalele, Mulandi	2015-09-24
RMCA_VERMES_44266	1	Cichlidogyrus	quaestio	Coptodon	C. rendalli	Katanga, Lake Tshangalele, Mulandi	2015-09-24
RMCA_VERMES_44267	1	Gyrodactylus	nyanzae	Coptodon	C. rendalli	Katanga, Lake Tshangalele, Mulandi	2015-09-24
RMCA_VERMES_44268	1	Cichlidogyrus	quaestio	Coptodon	C. rendalli	Katanga, Lake Tshangalele, Mulandi	2015-09-24
RMCA_VERMES_44269	1	Cichlidogyrus	quaestio	Coptodon	C. rendalli	Katanga, Lake Tshangalele, Mulandi	2015-09-24
RMCA_VERMES_44270	1	Cichlidogyrus	papernastrema	Coptodon	C. rendalli	Katanga, Lake Tshangalele, Mulandi	2015-09-24
RMCA_VERMES_44271	1	Cichlidogyrus	quaestio	Coptodon	C. rendalli	Katanga, Lake Tshangalele, Mulandi	2015-09-24
RMCA_VERMES_44272	1	Cichlidogyrus	dossoui	Coptodon	C. rendalli	Katanga, Lake Tshangalele, Mulandi	2015-09-24
RMCA_VERMES_44273	1	Cichlidogyrus	quaestio	Coptodon	C. rendalli	Katanga, Lake Tshangalele, Mulandi	2015-09-24
RMCA_VERMES_44274	1	Cichlidogyrus	quaestio	Coptodon	C. rendalli	Katanga, Lake Tshangalele, Mulandi	2015-09-24
RMCA_VERMES_44275	1	Cichlidogyrus	quaestio	Coptodon	C. rendalli	Katanga, Lake Tshangalele, Mulandi	2015-09-24
RMCA_VERMES_44276	1	Cichlidogyrus	quaestio	Coptodon	C. rendalli	Katanga, Lake Tshangalele, Mulandi	2015-09-24
RMCA_VERMES_44277	1	Cichlidogyrus		Coptodon	C. rendalli	Katanga, Lake Tshangalele, Mulandi	2015-09-24
RMCA_VERMES_44278	1	Cichlidogyrus	quaestio	Coptodon	C. rendalli	Katanga, Lake Tshangalele, Mulandi	2015-09-24
RMCA_VERMES_44279	1	Cichlidogyrus		Coptodon	C. rendalli	Katanga, Lake Tshangalele, Yuka	2015-09-25
RMCA_VERMES_44280	1	Cichlidogyrus	dossoui	Coptodon	C. rendalli	Katanga, Lake Tshangalele, Yuka	2015-09-25
RMCA_VERMES_44281	1	Gyrodactylus		Coptodon	C. rendalli	Katanga, Lake Tshangalele, Yuka	2015-09-25
RMCA_VERMES_44282	1	Cichlidogyrus	dossoui	Coptodon	C. rendalli	Katanga, Lake Tshangalele, Yuka	2015-09-25
RMCA_VERMES_44283	1	Cichlidogyrus	dossoui	Coptodon	C. rendalli	Katanga, Lake Tshangalele, Yuka	2015-09-25
RMCA_VERMES_44284	1	Cichlidogyrus		Coptodon	C. rendalli	Katanga, Lake Tshangalele, Yuka	2015-09-25
RMCA_VERMES_44285	1	Cichlidogyrus	papernastrema	Coptodon	C. rendalli	Katanga, Lake Tshangalele, Yuka	2015-09-25
RMCA_VERMES_44286	1	Cichlidogyrus	dossoui	Coptodon	C. rendalli	Katanga, Lake Tshangalele, Yuka	2015-09-25
RMCA_VERMES_44287	1	Cichlidogyrus	dossoui	Coptodon	C. rendalli	Katanga, Lake Tshangalele, Yuka	2015-09-25
RMCA_VERMES_44288	1	Cichlidogyrus	quaestio	Coptodon	C. rendalli	Katanga, Lake Tshangalele, Yuka	2015-09-25
RMCA_VERMES_44289	1	Cichlidogyrus	dossoui	Coptodon	C. rendalli	Katanga, Lake Tshangalele, Yuka	2015-09-25
RMCA_VERMES_44290	1	Cichlidogyrus	dossoui	Coptodon	C. rendalli	Katanga, Lake Tshangalele, Yuka	2015-09-25
RMCA_VERMES_44291	2	Cichlidogyrus	dossoui	Coptodon	C. rendalli	Katanga, Lake Tshangalele, Yuka	2015-09-25
RMCA_VERMES_44292		Cichlidogyrus		Coptodon	C. rendalli	Katanga, Lake Tshangalele, Yuka	2015-09-25
RMCA_VERMES_44293	1	Cichlidogyrus	dossoui	Coptodon	C. rendalli	Katanga, Lake Tshangalele, Yuka	2015-09-25
RMCA_VERMES_44294	1	Cichlidogyrus	dossoui	Coptodon	C. rendalli	Katanga, Lake Tshangalele, Yuka	2015-09-25
RMCA_VERMES_44295	1	Cichlidogyrus	dossoui	Coptodon	C. rendalli	Katanga, Lake Tshangalele, Yuka	2015-09-25
RMCA_VERMES_44296	1	Cichlidogyrus	dossoui	Coptodon	C. rendalli	Katanga, Lake Tshangalele, Yuka	2015-09-25
RMCA_VERMES_44297	1	Cichlidogyrus		Coptodon	C. rendalli	Katanga, Lake Tshangalele, Yuka	2015-09-25
RMCA_VERMES_44298	1	Cichlidogyrus	dossoui	Coptodon	C. rendalli	Katanga, Lake Tshangalele, Yuka	2015-09-25
RMCA_VERMES_44299	1	Cichlidogyrus	papernastrema	Coptodon	C. rendalli	Katanga, Lake Tshangalele, Yuka	2015-09-25
RMCA_VERMES_44300	1	Cichlidogyrus	dossoui	Coptodon	C. rendalli	Katanga, Lake Tshangalele, Yuka	2015-09-25
RMCA_VERMES_44301	2	Cichlidogyrus	dossoui	Coptodon	C. rendalli	Katanga, Lake Tshangalele, Yuka	2015-09-25
RMCA_VERMES_44302	1	Scutogyrus	gravivaginus	Oreochromis	O. mweruensis	Katanga, Lake Tshangalele, Yuka	2015-09-25
RMCA_VERMES_44303	1	Gyrodactylus		Oreochromis	O. mweruensis	Katanga, Lake Tshangalele, Yuka	2015-09-25
RMCA_VERMES_44304	1	Scutogyrus	gravivaginus	Oreochromis	O. mweruensis	Katanga, Lake Tshangalele, Yuka	2015-09-25
RMCA_VERMES_44305	1	Cichlidogyrus	dossoui	Oreochromis	O. mweruensis	Katanga, Lake Tshangalele, Yuka	2015-09-25
RMCA_VERMES_44306	1	Gyrodactylus		Oreochromis	O. mweruensis	Katanga, Lake Tshangalele, Yuka	2015-09-25
RMCA_VERMES_44307	1	Cichlidogyrus	halli	Oreochromis	O. mweruensis	Katanga, Lake Tshangalele, Yuka	2015-09-25
RMCA_VERMES_44308	1	Gyrodactylus	nyanzae	Oreochromis	O. mweruensis	Katanga, Lake Tshangalele, Yuka	2015-09-25
RMCA_VERMES_44309	1	Gyrodactylus		Oreochromis	O. mweruensis	Katanga, Lake Tshangalele, Yuka	2015-09-25
RMCA_VERMES_44310	1	Gyrodactylus	nyanzae	Oreochromis	O. mweruensis	Katanga, Lake Tshangalele, Yuka	2015-09-25
RMCA_VERMES_44311	1	Gyrodactylus	nyanzae	Oreochromis	O. mweruensis	Katanga, Lake Tshangalele, Yuka	2015-09-25
RMCA_VERMES_44312	2	Cichlidogyrus	halli	Oreochromis	O. mweruensis	Katanga, Lake Tshangalele, Yuka	2015-09-25
RMCA_VERMES_44313		Gyrodactylus	nyanzae	Oreochromis	O. mweruensis	Katanga, Lake Tshangalele, Yuka	2015-09-25
RMCA_VERMES_44314	1	Cichlidogyrus	C. halli	Oreochromis	O. mweruensis	Katanga, Lake Tshangalele, Yuka	2015-09-25
RMCA_VERMES_44315	1	Gyrodactylus	G. nyanzae	Oreochromis	O. mweruensis	Katanga, Lake Tshangalele, Yuka	2015-09-25
RMCA_VERMES_44316	2	Gyrodactylus	G. nyanzae	Oreochromis	O. mweruensis	Katanga, Lake Tshangalele, Yuka	2015-09-25
RMCA_VERMES_44317	1	Gyrodactylus	G. nyanzae	Oreochromis	O. mweruensis	Katanga, Lake Tshangalele, Yuka	2015-09-25
RMCA_VERMES_44318	1	Gyrodactylus	G. nyanzae	Oreochromis	O. mweruensis	Katanga, Lake Tshangalele, Yuka	2015-09-25
RMCA_VERMES_44319	1	Cichlidogyrus	halli	Oreochromis	O. mweruensis	Katanga, Lake Tshangalele, Yuka	2015-09-25
RMCA_VERMES_44320	1	1 Cichlidogyrus	halli	Oreochromis	O. mweruensis	Katanga, Lake Tshangalele, Yuka	2015-09-25
RMCA_VERMES_44321	1	Gyrodactylus	nyanzae	Oreochromis	O. mweruensis	Katanga, Lake Tshangalele, Yuka	2015-09-25
RMCA_VERMES_44322	2	Gyrodactylus	nyanzae	Oreochromis	O. mweruensis	Katanga, Lake Tshangalele, Yuka	2015-09-25
RMCA_VERMES_44323	1	Gyrodactylus	nyanzae	Oreochromis	O. mweruensis	Katanga, Lake Tshangalele, Yuka	2015-09-25
RMCA_VERMES_44324	1	Gyrodactylus		Oreochromis	O. mweruensis	Katanga, Lake Tshangalele, Yuka	2015-09-25
RMCA_VERMES_44325	1	Cichlidogyrus	halli	Oreochromis	O. mweruensis	Katanga, Lake Tshangalele, Yuka	2015-09-25
RMCA_VERMES_44326	1	Gyrodactylus	nyanzae	Oreochromis	O. mweruensis	Katanga, Lake Tshangalele, Yuka	2015-09-25
RMCA_VERMES_44327	1	Gyrodactylus	nyanzae	Oreochromis	O. mweruensis	Katanga, Lake Tshangalele, Yuka	2015-09-25
RMCA_VERMES_44328	1	Gyrodactylus	nyanzae	Oreochromis	O. mweruensis	Katanga, Lake Tshangalele, Yuka	2015-09-25
RMCA_VERMES_44329	1	Gyrodactylus	nyanzae	Oreochromis	O. mweruensis	Katanga, Lake Tshangalele, Yuka	2015-09-25
RMCA_VERMES_44330	1	Cichlidogyrus	halli	Oreochromis	O. mweruensis	Katanga, Lake Tshangalele, Yuka	2015-09-25
RMCA_VERMES_44331	1	Gyrodactylus	nyanzae	Oreochromis	O. mweruensis	Katanga, Lake Tshangalele, Yuka	2015-09-25
RMCA_VERMES_44332	1	Cichlidogyrus	halli	Oreochromis	O. mweruensis	Katanga, Lake Tshangalele, Yuka	2015-09-25
RMCA_VERMES_44333	1	Gyrodactylus		Oreochromis	O. mweruensis	Katanga, Lake Tshangalele, Yuka	2015-09-25
RMCA_VERMES_44334	1	Gyrodactylus	nyanzae	Oreochromis	O. mweruensis	Katanga, Lake Tshangalele, Yuka	2015-09-25
RMCA_VERMES_44335	1	Gyrodactylus	nyanzae	Oreochromis	O. mweruensis	Katanga, Lake Tshangalele, Yuka	2015-09-25
RMCA_VERMES_44336	1	Gyrodactylus		Oreochromis	O. mweruensis	Katanga, Lake Tshangalele, Yuka	2015-09-25
RMCA_VERMES_44337	1	Cichlidogyrus	dossoui	Oreochromis	O. mweruensis	Katanga, Lake Tshangalele, Yuka	2015-09-25
RMCA_VERMES_44338	1	Gyrodactylus	nyanzae	Oreochromis	O. mweruensis	Katanga, Lake Tshangalele, Yuka	2015-09-25
RMCA_VERMES_44339	5	Cichlidogyrus	karibae	Serranochromis	S. macrocephalus	Haut-Katanga, Lufira River	2017-09-08
RMCA_VERMES_44340	1	Cichlidogyrus	zambezensis	Serranochromis	S. macrocephalus	Haut-Katanga, Lufira River	2017-09-08
RMCA_VERMES_44341	5	Cichlidogyrus	karibae	Serranochromis	S. macrocephalus	Haut-Katanga, Lufira River	2017-09-08
RMCA_VERMES_44342	3	Cichlidogyrus	karibae	Serranochromis	S. macrocephalus	Haut-Katanga, Lufira River	2017-09-08
RMCA_VERMES_44343	2	Cichlidogyrus	zambezensis	Serranochromis	S. macrocephalus	Haut-Katanga, Lufira River	2017-09-08
RMCA_VERMES_44344	2	Cichlidogyrus	karibae	Serranochromis	S. macrocephalus	Haut-Katanga, Lufira River	2017-09-08
RMCA_VERMES_44345	2	Cichlidogyrus	zambezensis	Serranochromis	S. macrocephalus	Haut-Katanga, Lufira River	2017-09-08
